# Supplementary material for: Carbapenem-resistant Acinetobacter baumannii carrier detection: a simple and efficient protocol
Source: Microbiol Spectr. 2024 Mar 1;12(4):e04062-23. doi: 10.1128/spectrum.04062-23 (PMC10986532; doi:10.1128/spectrum.04062-23)
Supplement: Table S1 — Defined reference sample isolates. [file spectrum.04062-23-s0001.xlsx]

## Sheet: Defined Reference Sample
Table S1 - Defined Reference Sample Isolates
Isolate	Year	Origin	Meropenem MIC (by BMD)	Oxa51	GyrB	Oxa23	Oxa24
2095	2001	catheter	1	1	1	0	0
2118	2001	wound	1	1	1	0	0
2138	2001	sputum	0.5	1	1	0	0
2142	2001	sputum	0.25	1	1	0	0
2143	2001	sputum	0.25	1	1	0	0
2147	2001	catheter	4	1	1	0	0
2150	2001	pus	4	1	1	0	0
2155	2001	nasal	2	1	1	0	0
2157	2001	sputum	0.25	1	1	0	0
2164	2001	wound	1	1	1	0	0
2168	2001	sputum	1	1	1	0	0
2169	2001	nasal	4	1	1	0	0
2174	2001	sputum	1	1	1	0	0
2187	2001	wound	1	1	1	0	0
2188	2001	catheter	2	1	1	0	0
2189	2001	sputum	2	1	1	0	0
2219	2001	catheter	2	1	1	0	0
2223	2001	sputum	0.5	1	1	0	0
2234	2001	wound	1	1	1	0	0
2244	2001	sputum	2	1	1	0	0
2252	2001	sputum	1	1	1	0	0
2259	2001	sputum	2	1	1	0	0
2266	2001	wound	4	1	1	0	0
2267	2001	sputum	8	1	1	0	0
2277	2001	sputum	2	1	1	0	0
2283	2001	sputum	2	1	1	0	0
2285	2001	bronchoalveolar lavage	2	1	1	0	0
2326	2001	sputum	1	1	1	0	0
2345	2001	blood	2	1	1	0	0
2511	2008	wound	16	1	1	1	0
2527	2008	pus	8	1	1	0	0
2569	2008	sputum	16	1	1	0	1
2600	2008	catheter	16	1	1	0	1
2631	2008	sputum	8	1	1	0	0
2735	2008	sputum	16	1	1	0	0
2767	2008	sputum	8	1	1	0	0
2771	2008	catheter	8	1	1	0	0
2857	2008	pus	16	1	1	0	0
2863	2008	sputum	16	1	1	0	0
2958	2008	urine	16	1	1	0	1
3087	2008	sputum	4	1	1	0	0
3110	2008	sputum	16	1	1	0	0
3133	2008	sputum	4	1	1	0	0
3568	2009	sputum	16	1	1	0	0
3760	2009	tissue	16	1	1	0	0
3830	2009	urine	16	1	1	0	0
3867	2009	sputum	16	1	1	0	0
3893	2009	sputum	8	1	1	0	0
3960	2009	blood	16	1	1	0	0
4140	2009	blood	16	1	1	1	0
4165	2009	urine	16	1	1	0	0
4238	2009	blood	4	1	1	0	0
4412	2009	blood	4	1	1	0	0
4606	2009	sputum	8	1	1	0	1
4608	2009	blood	8	1	1	0	0
4616	2009	sputum	16	1	1	1	0
5476	2010	sputum	8	1	1	0	1
8426	2013	catheter	8	1	1	0	0
8474	2013	sputum	16	1	1	1	0
8558	2013	sputum	16	1	1	0	1
8755	2013	sputum	32	1	1	0	0
9837	2015	sputum	16	1	1	1	1
9846	2015	blood	32	1	1	1	0
4932525	2001	catheter	1	1	1	0	0
4932526	2001	wound	1	1	1	0	0
4932527	2001	wound	8	1	1	0	0
4932530	2001	wound	2	1	1	0	0
4932531	2001	wound	1	1	1	0	0
4932532	2001	catheter	1	1	1	0	0
4932533	2001	catheter	2	1	1	0	0
4932534	2001	cyst	2	1	1	0	0
4932536	2001	sputum	2	1	1	0	0
4932537	2001	sputum	4	1	1	0	0
4932539	2001	wound	2	1	1	0	0
4932542	2001	wound	2	1	1	0	0
4932543	2001	sputum	2	1	1	0	0
4932545	2001	catheter	1	1	1	0	0
4932546	2001	sputum	4	1	1	0	0
4932547	2001	nasal	2	1	1	0	0
4932550	2001	wound	2	1	1	0	0
4932551	2001	wound	2	1	1	0	0
4932554	2001	pus	2	1	1	0	0
4932555	2001	catheter	2	1	1	0	0
4932556	2001	pus	2	1	1	0	0
4932557	2001	sputum	1	1	1	0	0
4932558	2001	sputum	1	1	1	0	0
4932559	2001	wound	2	1	1	0	0
4932560	2001	sputum	1	1	1	0	0
4932561	2001	catheter	0.5	1	1	0	0
4932562	2001	wound	1	1	1	0	0
4932567	2001	catheter	2	1	1	0	0
4932569	2001	sputum	1	1	1	0	0
4932570	2001	catheter	8	1	1	0	0
4932571	2001	wound	1	1	1	0	0
E421	2013-2017	bronchoalveolar lavage	16	1	1	1	1
F152	2013-2017	tracheal aspirate	16	1	1	1	1
F153	2013-2017	blood	16	1	1	1	0
F171	2013-2017	blood	16	1	1	1	0
F390	2013-2017	blood	16	1	1	1	0
F427	2013-2017	tracheal aspirate	16	1	1	0	1
F449	2013-2017	tracheal aspirate	16	1	1	1	0
F454	2013-2017	tracheal aspirate	16	1	1	1	0
F462	2013-2017	tracheal aspirate	16	1	1	0	1
F468	2013-2017	blood	16	1	1	1	0
F474	2013-2017	tracheal aspirate	16	1	1	1	1
F484	2013-2017	tracheal aspirate	16	1	1	0	1
F79	2013-2017	tracheal aspirate	16	1	1	1	1
F81	2013-2017	urine	16	1	1	1	0
F84	2013-2017	blood	16	1	1	1	0
F90	2013-2017	urine	16	1	1	0	1
F99	2013-2017	tracheal aspirate	16	1	1	1	1
